# Supplementary material for: Comparison of Blood RNA Extraction Methods Used for Gene Expression Profiling in Amyotrophic Lateral Sclerosis
Source: PLoS One. 2014 Jan 27;9(1):e87508. doi: 10.1371/journal.pone.0087508 (PMC3903649; doi:10.1371/journal.pone.0087508)
Supplement: Table S4 — Control analysis: the number of differentially regulated genes for each of the 5 random pairs of groups after PUMA analysis and the number of genes expressed as a percentage of the original study. The percentages were averaged and standard deviation was also calculated (STDEV). The distribution of ALS patients between groups is also detailed. (XLSX) [file pone.0087508.s004.xlsx]

## Sheet: S4 Control Analysis
	Original	RANDOM1	%	RANDOM2	%	RANDOM3	%	RANDOM4	%	RANDOM5	%	AVERAGE%	STDEV
LL	3047	1026	33.6725	1154	37.8733	872	28.6183	1548	50.8041	1599	52.4778	37.742	10.5375
TEM GC	3619	1850	51.1191	2743	75.7944	942	26.0293	1421	39.265	1532	42.3321	46.908	18.4894
ALS in CON	0	2		5		4		4		3
ALS in PAT	8	6		3		4		4		5
